# Supplementary material for: A unified computational framework for single-cell data integration with optimal transport
Source: Nat Commun. 2022 Dec 1;13:7419. doi: 10.1038/s41467-022-35094-8 (PMC9715710; doi:10.1038/s41467-022-35094-8)
Supplement: Supplementary file 4 — Supplementary Data 1 [file 41467_2022_35094_MOESM4_ESM.xlsx]

## Sheet: Sheet1
Datasets	Batches	Accession ID	Protocol	Species	Source	Year	Journal
Mouse spleen	scATAC	E-MTAB-6714	plate-based scATAC	Mus musculus	A simple and robust plate-based single-cell ATAC-seq on various tissues and cell lines	2018
	scRNA	E-MTAB-9769	10X_3p	Mus musculus	scRNA-seq data of mouse splenocytes	2021
PBMC granulocyte-sorted	paired scATAC+scRNA	https://www.10xgenomics.com/resources/datasets/pbmc-from-a-healthy-donor-granulocytes-removed-through-cell-sorting-10-k-1-standard-2-0-0	10X	Homo sapiens	PBMC from a Healthy Donor - Granulocytes Removed Through Cell Sorting (10k)	2021
Microfluidics PBMC	scATAC	https://github.com/liulab-dfci/MAESTRO/blob/master/data/pbmc.ATAC.RData	10X	Homo sapiens	Integrative analyses of single-cell transcriptome and regulome using MAESTRO	2020	Genome Biology
	scRNA	https://github.com/liulab-dfci/MAESTRO/blob/master/data/pbmc.RNA.RData	10X	Homo sapiens	Integrative analyses of single-cell transcriptome and regulome using MAESTRO	2020	Genome Biology
Mouse brain	scRNA	GSE113576	10X	Mus musculus	Molecular, spatial, and functional single-cell profiling of the hypothalamic preoptic region	2018	Science
	ST	https://datadryad.org/stash/dataset/doi:10.5061/dryad.8t8s248	MERFISH	Mus musculus	Molecular, spatial, and functional single-cell profiling of the hypothalamic preoptic region	2018	Science
Synthetic STARmap	scRNA+ST	https://github.com/QuKunLab/SpatialBenchmarking/tree/main/FigureData/Figure4/Dataset10_STARmap/Simulated_STARmap	simulated STARmap	Mus musculus	Benchmarking spatial and single-cell transcriptomics integration methods for transcript distribution prediction and cell type deconvolution	2022	Nature Methods
Allen cortex	scRNA	https://www.dropbox.com/s/cuowvm4vrf65pvq/allen_cortex.rds?dl=1	SMART-Seq2	Mus musculus	Adult mouse cortical cell taxonomy revealed by single cell transcriptomics	2016	Nature Neuroscience
Mouse brain 10X Visium	10X Visium	https://satijalab.org/seurat/articles/spatial_vignette.html	10X Visium	Mus musculus	InstallData("stxBrain") from Seurat
Breast cancer	scRNA	https://singlecell.broadinstitute.org/single_cell/study/SCP1039/a-single-cell-and-spatially-resolved-atlas-of-human-breast-cancers#study-summary	10X	Homo sapiens	A single-cell and spatially resolved atlas of human breast cancers	2021	Nature Genetics
	ST	https://www.10xgenomics.com/cn/resources/datasets/human-breast-cancer-ductal-carcinoma-in-situ-invasive-carcinoma-ffpe-1-standard-1-3-0	10X Visium	Homo sapiens	Human Breast Cancer: Ductal Carcinoma In Situ, Invasive Carcinoma (FFPE)	2021
Pancreatic Ductal Adenocarcinomas	scRNA	GSE111672	inDrop	Homo sapiens	Integrating microarray-based spatial transcriptomics and single-cell RNA-seq reveals tissue architecture in pancreatic ductal adenocarcinomas	2020	Nature Methods
	ST	GSE111672	microarray-based ST	Homo sapiens	Integrating microarray-based spatial transcriptomics and single-cell RNA-seq reveals tissue architecture in pancreatic ductal adenocarcinomas	2020	Nature Methods
PBMC CITEseq	CITE-seq	GSE128639	CITE-seq	Homo sapiens	Comprehensive integration of single-cell data	2019	Cell
SNAREseq	paired snATAC+snRNA	GSE126074	SNAREseq	Mus musculus	Simultaneous profiling of transcriptome and chromatin accessibility in single nucleus	2019	Nature Biotechnology
