# Supplementary material for: A unified computational framework for single-cell data integration with optimal transport
Source: Nat Commun. 2022 Dec 1;13:7419. doi: 10.1038/s41467-022-35094-8 (PMC9715710; doi:10.1038/s41467-022-35094-8)
Supplement: Supplementary file 6 — Source Data [file 41467_2022_35094_MOESM6_ESM.xlsx]

## Sheet: Figure2c
	SCALEX	MultiMAP	scVI	GLUE	SCOT	Pamona	uniPort	scMC	Seurat	Harmony	LIGER
ARI	0.684	0.613	0.687	0.833	0.695	0.312	0.751	0.364	0.421	0.528	0.365
NMI	0.668	0.579	0.675	0.797	0.7	0.479	0.729	0.522	0.475	0.544	0.445
F1	0.768	0.719	0.801	0.884	0.721	0.468	0.841	0.401	0.611	0.677	0.489

## Sheet: Figure2d
	SCALEX	MultiMAP	scVI	GLUE	SCOT	Pamona	uniPort	scMC	Seurat	Harmony	LIGER
batch entropy	0.216	0.518	0.402	0.677	0.664	0.012	0.616	0.072	0.414	0.584	0.592
silhouette	0.541	0.503	0.551	0.621	0.577	0.553	0.64	0.481	0.562	0.571	0.504

## Sheet: Figure3c
	SCALEX	MultiMAP	scVI	GLUE	SCOT	uniPort	scMC	Seurat	Harmony	LIGER
batch entropy	0.507	0.543	0.342	0.607	0.664	0.632	0.498	0.671	0.676	0.62
silhouette	0.68	0.682	0.572	0.654	0.62	0.709	0.704	0.699	0.704	0.599

## Sheet: Figure3d
	SCALEX	MultiMAP	scVI	GLUE	SCOT	uniPort	scMC	Seurat	Harmony	LIGER
ARI	0.78	0.662	0.603	0.618	0.648	0.762	0.779	0.77	0.764	0.703
NMI	0.816	0.751	0.72	0.735	0.681	0.82	0.821	0.808	0.8	0.758
F1	0.858	0.784	0.774	0.726	0.683	0.854	0.866	0.859	0.852	0.817

## Sheet: Figure4c
	GLUE	MultiMAP	scMC	Harmony	Seurat	uniPort
BM	2.079	2.197	2.466	2.416	2.442	2.436
UBM-ATAC	1.994	2.086	2.055	2.19	2.199	2.225
UBM-RNA	2.102	2.055	2.053	2.226	2.194	2.191

## Sheet: Figure4d
	GLUE	MultiMAP	scMC	Harmony	Seurat	uniPort
BM	0.654	0.682	0.704	0.704	0.699	0.709
UBM-ATAC	0.638	0.607	0.666	0.671	0.671	0.676
UBM-RNA	0.628	0.688	0.691	0.641	0.69	0.688

## Sheet: Figure5c
	LIGER	Harmony	Seurat	SCALEX	scVI	uniPort	gimVI	MultiMAP
batch_entropy	0.417	0.385	0.414	0.505	0.346	0.435	0.517	0.514
silhouette	0.479	0.446	0.606	0.659	0.688	0.706	0.676	0.682

## Sheet: Figure5d
	LIGER	Harmony	Seurat	SCALEX	scVI	uniPort	gimVI	MultiMAP
ARI	0.386	0.647	0.615	0.657	0.72	0.772	0.689	0.754
NMI	0.407	0.64	0.652	0.657	0.73	0.758	0.706	0.748
F1	0.575	0.764	0.759	0.812	0.847	0.874	0.734	0.868

## Sheet: Figure5f
Seed	1	2	3	4	5	6	7	8	9	10	11	12
gimVI-mSCC	0.247	0.238	0.201	0.21	0.134	0.229	0.237	0.205	0.1749	0.244	0.276	0.213
uniPort-mSCC	0.265	0.262	0.25	0.257	0.194	0.273	0.27	0.241	0.181	0.26	0.278	0.246
Tangram-mSCC	0.199	0.209	0.184	0.173	0.156	0.213	0.191	0.206	0.151	0.18	0.221	0.185
gimVI-aSCC	0.235	0.237	0.242	0.246	0.203	0.246	0.228	0.249	0.175	0.283	0.309	0.232
uniPort-aSCC	0.265	0.264	0.249	0.285	0.222	0.279	0.252	0.262	0.205	0.299	0.299	0.24
Tangram-aSCC	0.201	0.206	0.211	0.222	0.164	0.225	0.2	0.221	0.165	0.215	0.236	0.2
gimVI-mPCC	0.192	0.247	0.159	0.229	0.132	0.216	0.184	0.198	0.203	0.184	0.238	0.221
uniPort-mPCC	0.222	0.273	0.245	0.24	0.225	0.34	0.242	0.273	0.267	0.237	0.272	0.252
Tangram-mPCC	0.106	0.211	0.195	0.24	0.136	0.258	0.203	0.221	0.199	0.173	0.238	0.201
gimVI-aPCC	0.227	0.269	0.242	0.247	0.21	0.25	0.216	0.255	0.191	0.234	0.313	0.244
uniPort-aPCC	0.263	0.293	0.286	0.334	0.255	0.345	0.286	0.31	0.266	0.283	0.339	0.269
Tangram-aPCC	0.194	0.232	0.241	0.245	0.189	0.262	0.241	0.25	0.213	0.192	0.282	0.23

## Sheet: Supplementary Fig 3
	SCALEX	MultiMAP	scVI	GLUE	SCOT	Pamona	uniPort	scMC	Seurat	Harmony	LIGER
batch entropy	0.184	0.648	0.404	0.686	0.682	0.012	0.68	0.023	0.549	0.636	0.598
silhouette	0.606	0.623	0.542	0.638	0.336	0.453	0.623	0.516	0.626	0.626	0.563
ARI	0.659	0.625	0.599	0.643	0.322	0.51	0.648	0.358	0.595	0.638	0.606
NMI	0.635	0.612	0.565	0.649	0.463	0.598	0.633	0.447	0.663	0.649	0.592
F1	0.642	0.624	0.636	0.635	0.0625	0.006	0.633	0.378	0.615	0.623	0.569

[truncated: 5 more sheets: Supplementary Fig 9, Supplementary Fig 11, Supplementary Fig. 12, Supplementary Fig 13, Supplementary Fig 17]
